# Supplementary material for: Therapeutic Cancer Vaccines—Antigen Discovery and Adjuvant Delivery Platforms
Source: Pharmaceutics. 2022 Jul 11;14(7):1448. doi: 10.3390/pharmaceutics14071448 (PMC9325128; doi:10.3390/pharmaceutics14071448)
Supplement: Supplementary file 1 [file pharmaceutics-14-01448-s001.zip]

Archive with 1 entries (1 files):
- pharmaceutics-1758382-supplementary.pdf
